# Supplementary material for: Leaching Characteristics of Heavy Metals in the Baghouse Filter Dust from Direct-Fired Thermal Desorption of Contaminated Soil
Source: Int J Environ Res Public Health. 2022 Dec 8;19(24):16504. doi: 10.3390/ijerph192416504 (PMC9778458; doi:10.3390/ijerph192416504)
Supplement: Supplementary file 1 [file ijerph-19-16504-s001.zip]

Archive with 1 entries (1 files):
- ijerph-2059231-supplementary.pdf
